# Supplementary material for: Tofacitinib to prevent anti-drug antibody formation against LMB-100 immunotoxin in patients with advanced mesothelin-expressing cancers
Source: Front Oncol. 2024 Apr 19;14:1386190. doi: 10.3389/fonc.2024.1386190 (PMC11066227; doi:10.3389/fonc.2024.1386190)
Supplement: Supplementary file 2 [file DataSheet_2.xlsx]

## Sheet: Fig. 2A
Time (hr)	C1 LMB-100 (ng/mL)	Dose (ug/kg)
0	0	100
0.5	1350	100
1.48	455.5	100
2.45	176.5	100
4.45	27.2	100
9.38	0	100
12.53	0	100
95.8	0	100
97.22	1736	100
0	0	100
0.57	1852	100
94.58	0	100
96.47	1609	100
503.75	0	100
504.5	1455	100
505.45	395.8	100
506.45	226.4	100
508.45	50.4	100
512.45	0	100
516.45	0	100
0	0	100
0.58	1776	100
1.53	825	100
2.58	346.7	100
4.5	73.8	100
8.5	0	100
12.58	0	100
95.38	0	100
95.93	1963	100
479.92	0	100
575.83	0	100
577.47	1909	100
1151.33	0	100
1152.68	2050	100
1153.67	1166	100
1154.67	725	100
1156.68	223.8	100
1160.67	49.5	100
1165.97	0	100
1243.18	0	100
0	0	100
0.55	3082	140
1.55	1292	140
2.55	611	140
4.53	144	140
8.53	6.2	140
13.7	0	140
0	0	100
0.5	1088	100
2.8	214.1	100
4.55	74.1	100
10.03	0	100
14.05	0	100
101.8	0	100
102.68	1642	100
0	0	140
1.5	720	140
2.47	261.5	140
4.5	23	140
8.75	0	140
12.62	0	140
94.5	0	140
94.5	1700	140
0	0	140
0.5	1700	140
95.32	0	140
96.18	1700	140
836.48	0	140
837.97	0	140
933.37	0	140
933.95	0	140
1341.27	0	140
1342.53	0	140
1437.37	0	140
1438.37	8.7	140
0	6.3	100
0.58	920	100
1.53	320	100
2.6	150	100
4.53	8	100
9.72	0	100
13.02	0	100
95.12	0	100
98.12	1050	100
501.77	0	100
503.78	328.1	100
594.7	0	100
599.6	470.3	100
0	0	100
0.57	1880	100
1.55	1120	100
2.5	640	100
4.55	157	100
10.53	0	100
12.48	0	100
95.18	0	100
96.7	1950	100
0	0	100
0.78	1318	100
1.53	903	100
2.6	626	100
4.6	215.1	100
10.53	17.6	100
12.92	9.6	100
94.02	0	100
95.87	1298	100
502.17	0	100
503.9	46.4	100
599.05	1257	100
1008.45	0	100
1008.98	1033	100
1009.98	68.8	100
1010.98	35.7	100
1012.98	13.6	100
1017.83	0	100
1021.32	0	100
1103.88	0	100
1105.05	1272	100
0	0	100
1.88	1098	100
2.83	719	100
3.85	366.9	100
5.83	114.3	100
10.1	8.9	100
13.83	0	100
96.32	0	100
97.02	1468	100
673.05	0	100
674.75	94.4	100
0	0	100
0.52	1802	100
1.5	901	100
2.5	426.3	100
4.57	70.1	100
10.13	0	100
18.15	0	100
96.25	0	100
96.8	1531	100
672.95	0	100
674.17	0	100
768.1	0	100
773	0	100
1175.58	0	100
1176.3	0	100
1177.3	0	100
1178.3	0	100
1180.3	0	100
1184.75	0	100
1189.42	0	100
1272.37	0	100
1276.02	0	100
0	0	100
0.53	1380	100
2.55	583	100
1.53	122.4	100
4.52	236.6	100
8.6	36.4	100
12.6	0	100
504.5	0	100
507.98	0	100
0	0	100
0.5	1496	100
1.5	795	100
2.5	378.2	100
4.45	140.4	100
10.47	0	100
12.52	0	100
504.42	0	100
504.42	0	100
508.93	0	100
0	0	100
0.52	1556	100
1.52	894	100
2.52	362.6	100
4.5	129.8	100
8.53	0	100
14.28	0	100

## Sheet: Fig. 2B
Patient	LMB-100 Cmax (ng/mL)	Cycle
1	1736	1
2	1852	1
3	1963	1
4	3082	1
6	1642	1
7	1700	1
9	1700	1
10	1050	1
11	1950	1
12	1318	1
13	1098	1
14	1802	1
15	1380	1
16	1736	1
17		1
19	1556	1
1		2
2	1455	2
3	1909	2
4		2
6		2
7		2
9	0	2
10	470.3	2
11		2
12	1257	2
13	94.4	2
14	0	2
15	0	2
16	0	2
17		2
19		2
1		3
2		3
3	1166	3
4		3
6		3
7		3
9	8.7	3
10		3
11		3
12	1272	3
13		3
14	0	3
15		3
16		3
17		3
19		3

## Sheet: Fig. 2C
Patient	ADA (O.D.)	Cycle
1	0.678	1
2	0.076	1
3	0	1
4	0.03	1
6	2.482	1
7	0.33	1
9	0.635	1
10	0	1
11	1.981	1
12	0.051	1
13	0	1
14	0.22	1
15	0.086	1
16	0.032	1
17	3.329	1
19	0	1
1		2
2	0.064	2
3	0	2
4		2
6		2
7		2
9	3.914	2
10	1.913	2
11		2
12	3.367	2
13	1.219	2
14	3.895	2
15	3.901	2
16	3.88	2
17		2
19		2
1		3
2	0.827	3
3	1.446	3
4	0.269	3
6		3
7		3
9	3.913	3
10	0.588	3
11	3.912	3
12	3.917	3
13	0.596	3
14	3.846	3
15		3
16	3.916	3
17		3
19		3

## Sheet: Fig. 2D
Patient	ADA (O.D.)	Cmax (ng/mL)
1	0.678	1736
2	0.076	1852
3	0	1963
4	0.03	3082
6	2.482	1642
7	0.33	1700
9	0.635	1700
10	0	1050
11	1.981	1950
12	0.051	1318
13	0	1098
14	0.22	1802
15	0.086	1380
16	0.032	1496
17	3.329
19	0	1556
1
2	0.064	1455
3	0	1909
4
6
7
9	3.914	0
10	1.913	470.3
11
12	3.367	1257
13	1.219	94.4
14	3.895	0
15	3.901	0
16	3.88	0
17
19
1
2	0.827
3	1.446	1166
4	0.269
6
7
9	3.913	8.7
10	0.588
11	3.912
12	3.917	1272
13	0.596
14	3.846	0
15
16	3.916
17
19

## Sheet: Fig. 3A
Patient	Cycle/Day	Timepoint	TNF-a
1010010	Baseline	NA	1.76664
1010010	C1D4	PRE	1.58673
1010010	C1D4	EOI	1.531
1010010	C1D4	4 HR POST	1.81801
1010010	C1D9	PRE	2.72111
1010010	C2D4	PRE	2.2092
1010010	C2D8	EOI	2.50582
1010010	C3D1	NA	2.6721
1010012	Baseline	PRE	1.24124
1010012	C1D4	PRE	1.01323
1010012	C1D4	EOI	0.922733
1010012	C1D4	4 HR POST	0.890391
1010012	C1D9	PRE	3.2575
1010012	C2D4	PRE	1.26918
1010012	C2D8	EOI	1.31643
1010012	C3D4	PRE	1.31643
1010012	C3D8	EOI	1.50098
1010012	EOT	NA	1.58244
1010014	C1D4	PRE	1.18536
1010014	C1D4	EOI	1.26488
1010014	C1D4	4 HR POST	1.4023
1010014	C1D9	PRE	2.29033
1010014	C2D4	PRE	1.82657
1010014	C2D8	EOI	2.06607
1010014	C3D4	PRE	1.94636
1010014	C3D8	EOI	1.97843
1010001	Baseline	NA	2.19852
1010001	C1D4	PRE	2.85105
1010001	C1D4	EOI	3.27876
1010001	C1D4	4 HR POST	3.35318
1010001	C1D9	PRE	2.97667
1010006	Baseline	PRE	2.90641
1010006	C1D4	PRE	1.9485
1010006	C1D4	EOI	2.05539
1010006	C1D4	4 HR POST	2.07676
1010006	C1D9	PRE	4.03063
1010011	Baseline	PRE	1.14881
1010011	C1D4	PRE	0.793286
1010011	C1D4	EOI	0.719833
1010011	C1D4	4 HR POST	0.862351
1010011	C1D9	PRE	1.54386
1010011	EOT	NA	1.67243
1010019	Baseline	NA	2.27325
1010019	C1D4	PRE	1.55458
1010019	C1D4	EOI	1.51599
1010019	C1D4	4 HR POST	1.50312
1010017	Baseline	NA	4.12185
1010004	Baseline	NA	1.44307
1010004	C1D4	PRE	1.44736
1010004	C1D4	EOI	1.26703
1010004	C1D4	4 HR POST	1.55886
1010004	C1D9	PRE	1.79661
1010004	C2D4	PRE	1.79661
1010013	Baseline	NA	1.73239
1010013	C1D4	PRE	1.13375
1010013	C1D4	EOI	1.17461
1010013	C1D4	4 HR POST	1.35078
1010013	C1D9	PRE	2.4333
1010013	C2D4	PRE	1.28851
1010013	C2D8	EOI	1.43448
1010013	EOT	NA	1.73239
1010015	Baseline	NA	3.08733
1010015	C1D4	PRE	2.10026
1010015	C1D4	EOI	2.08958
1010015	C1D4	4 HR POST	2.3821
1010015	C1D9	PRE	3.24049
1010015	C2D4	PRE	3.1235
1010002	C2D4	PRE	1.83941
1010002	C2D8	EOI	2.62948
1010002	C3D4	PRE	3.78231
1010016	Baseline	NA	1.21116
1010016	C1D4	PRE	0.920578
1010016	C1D4	EOI	1.0283
1010016	C1D4	4 HR POST	1.03476
1010016	C1D9	PRE	2.77011
1010016	C2D4	PRE	1.26488
1010016	EOT	NA	2.08958
1010007	Baseline	NA	1.70027
1010007	C1D4	PRE	1.21761
1010007	C1D4	EOI	1.07566
1010007	C1D4	4 HR POST	1.39884
1010007	C1D9	PRE	1.53129
1010009	C2D4	PRE	1.62277
1010009	C2D8	EOI	1.34817
1010009	C3D4	PRE	1.33257
1010009	C3D8	EOI	2.08927
1010009	EOT	NA	1.60526
1010003	Baseline	NA	1.80755
1010003	C1D4	PRE	1.4378
1010003	C1D4	EOI	1.45923
1010003	C1D4	4 HR POST	1.38325
1010003	C1D9	PRE	2.77767
1010003	C2D4	PRE	1.96303
1010003	C2D8	EOI	2.96743
1010003	C3D4	PRE	1.78422
1010003	C3D8	EOI	3.01389
1010003	EOT	NA	2.32605

## Sheet: Fig. 3B
Patient	Cycle/Day	Timepoint	IL-8
1010010	Baseline	NA	10.4007
1010010	C1D4	PRE	14.5962
1010010	C1D4	EOI	10.5729
1010010	C1D4	4 HR POST	16.9694
1010010	C1D9	PRE	16.9477
1010010	C2D4	PRE	18.4066
1010010	C2D8	EOI	19.3075
1010010	C3D1	NA	14.3626
1010012	Baseline	PRE	3.69179
1010012	C1D4	PRE	4.477
1010012	C1D4	EOI	3.31469
1010012	C1D4	4 HR POST	4.80946
1010012	C1D9	PRE	7.84616
1010012	C2D4	PRE	4.82458
1010012	C2D8	EOI	3.91151
1010012	C3D4	PRE	4.54043
1010012	C3D8	EOI	4.4468
1010012	EOT	NA	4.35774
1010014	C1D4	PRE	11.3683
1010014	C1D4	EOI	10.0628
1010014	C1D4	4 HR POST	14.3873
1010014	C1D9	PRE	12.7309
1010014	C2D4	PRE	12.2542
1010014	C2D8	EOI	13.6606
1010014	C3D4	PRE	22.1119
1010014	C3D8	EOI	17.3576
1010001	Baseline	NA	70.3961
1010001	C1D4	PRE	82.0327
1010001	C1D4	EOI	90.1678
1010001	C1D4	4 HR POST	66.9023
1010001	C1D9	PRE	77.8383
1010006	Baseline	PRE	8.34147
1010006	C1D4	PRE	10.0152
1010006	C1D4	EOI	12.3159
1010006	C1D4	4 HR POST	11.744
1010006	C1D9	PRE	20.764
1010011	Baseline	PRE	10.181
1010011	C1D4	PRE	12.2727
1010011	C1D4	EOI	11.8966
1010011	C1D4	4 HR POST	17.791
1010011	C1D9	PRE	28.0339
1010011	EOT	NA	36.5263
1010019	Baseline	NA	6.52405
1010019	C1D4	PRE	7.44763
1010019	C1D4	EOI	7.58653
1010019	C1D4	4 HR POST	9.05493
1010017	Baseline	NA	54.5541
1010004	Baseline	NA	15.9795
1010004	C1D4	PRE	13.2326
1010004	C1D4	EOI	23.4989
1010004	C1D4	4 HR POST	36.1415
1010004	C1D9	PRE	17.5347
1010004	C2D4	PRE	22.5569
1010013	Baseline	NA	36.3039
1010013	C1D4	PRE	31.8842
1010013	C1D4	EOI	44.1623
1010013	C1D4	4 HR POST	43.8377
1010013	C1D9	PRE	30.466
1010013	C2D4	PRE	30.675
1010013	C2D8	EOI	44.9178
1010013	EOT	NA	33.8154
1010015	Baseline	NA	15.2465
1010015	C1D4	PRE	11.8442
1010015	C1D4	EOI	10.3777
1010015	C1D4	4 HR POST	15.5052
1010015	C1D9	PRE	23.3723
1010015	C2D4	PRE	24.9128
1010002	C2D4	PRE	18.2574
1010002	C2D8	EOI	32.899
1010002	C3D4	PRE	55.3702
1010016	Baseline	NA	6.16661
1010016	C1D4	PRE	8.93542
1010016	C1D4	EOI	8.8573
1010016	C1D4	4 HR POST	10.2701
1010016	C1D9	PRE	11.5761
1010016	C2D4	PRE	9.33083
1010016	EOT	NA	9.69743
1010007	Baseline	NA	195.702
1010007	C1D4	PRE	144.662
1010007	C1D4	EOI	150.706
1010007	C1D4	4 HR POST	165.653
1010007	C1D9	PRE	135.349
1010009	C2D4	PRE	6.66391
1010009	C2D8	EOI	5.4584
1010009	C3D4	PRE	6.64451
1010009	C3D8	EOI	7.34683
1010009	EOT	NA	5.16531
1010003	Baseline	NA	4.01344
1010003	C1D4	PRE	5.60697
1010003	C1D4	EOI	4.55079
1010003	C1D4	4 HR POST	5.02634
1010003	C1D9	PRE	7.75101
1010003	C2D4	PRE	7.16958
1010003	C2D8	EOI	55.7315
1010003	C3D4	PRE	6.94519
1010003	C3D8	EOI	12.2211
1010003	EOT	NA	7.33298

## Sheet: Fig. 3C
Patient	Cycle/Day	Timepoint	IL-10
1010010	Baseline	NA	0.484137
1010010	C1D4	PRE	0.391596
1010010	C1D4	EOI	0.412061
1010010	C1D4	4 HR POST	0.426675
1010010	C1D9	PRE	0.811839
1010010	C2D4	PRE	0.774923
1010010	C2D8	EOI	0.863314
1010010	C3D1	NA	0.54838
1010012	Baseline	PRE	0.186614
1010012	C1D4	PRE	0.181723
1010012	C1D4	EOI	0.150408
1010012	C1D4	4 HR POST	0.136698
1010012	C1D9	PRE	0.538648
1010012	C2D4	PRE	0.201282
1010012	C2D8	EOI	0.226694
1010012	C3D4	PRE	0.356503
1010012	C3D8	EOI	0.150408
1010012	EOT	NA	0.458819
1010014	C1D4	PRE	0.232557
1010014	C1D4	EOI	0.235488
1010014	C1D4	4 HR POST	0.21399
1010014	C1D9	PRE	0.377951
1010014	C2D4	PRE	0.322368
1010014	C2D8	EOI	0.538648
1010014	C3D4	PRE	0.57465
1010014	C3D8	EOI	1.26888
1010001	Baseline	NA	0.604806
1010001	C1D4	PRE	3.24934
1010001	C1D4	EOI	2.80384
1010001	C1D4	4 HR POST	2.712
1010001	C1D9	PRE	1.57995
1010006	Baseline	PRE	0.343826
1010006	C1D4	PRE	0.38185
1010006	C1D4	EOI	0.402317
1010006	C1D4	4 HR POST	0.327246
1010006	C1D9	PRE	0.729252
1010011	Baseline	PRE	0.139637
1010011	C1D4	PRE	0.11416
1010011	C1D4	EOI	0.0434352
1010011	C1D4	4 HR POST	0.0827656
1010011	C1D9	PRE	0.26967
1010011	EOT	NA	1.41912
1010019	Baseline	NA	0.498741
1010019	C1D4	PRE	0.568813
1010019	C1D4	EOI	0.431546
1010019	C1D4	4 HR POST	0.349677
1010017	Baseline	NA	0.361378
1010004	Baseline	NA	0.327246
1010004	C1D4	PRE	0.256976
1010004	C1D4	EOI	0.243303
1010004	C1D4	4 HR POST	0.267717
1010004	C1D9	PRE	0.625231
1010004	C2D4	PRE	0.46661
1010013	Baseline	NA	0.193459
1010013	C1D4	PRE	0.18857
1010013	C1D4	EOI	0.160197
1010013	C1D4	4 HR POST	0.213012
1010013	C1D9	PRE	2.04465
1010013	C2D4	PRE	0.305783
1010013	C2D8	EOI	0.505556
1010013	EOT	NA	0.706899
1010015	Baseline	NA	0.322368
1010015	C1D4	PRE	0.241349
1010015	C1D4	EOI	0.239395
1010015	C1D4	4 HR POST	0.251116
1010015	C1D9	PRE	0.267717
1010015	C2D4	PRE	0.452002
1010002	C2D4	PRE	0.25014
1010002	C2D8	EOI	1.04192
1010002	C3D4	PRE	2.30103
1010016	Baseline	NA	0.199326
1010016	C1D4	PRE	0.161176
1010016	C1D4	EOI	0.142575
1010016	C1D4	4 HR POST	0.145512
1010016	C1D9	PRE	0.314564
1010016	C2D4	PRE	0.160197
1010016	EOT	NA	0.279432
1010007	Baseline	NA	1.66227
1010007	C1D4	PRE	0.935164
1010007	C1D4	EOI	0.885649
1010007	C1D4	4 HR POST	0.710515
1010007	C1D9	PRE	0.98865
1010009	C2D4	PRE	0.134104
1010009	C2D8	EOI	0.191596
1010009	C3D4	PRE	0.156552
1010009	C3D8	EOI	0.547881
1010009	EOT	NA	0.130784
1010003	Baseline	NA	0.348955
1010003	C1D4	PRE	0.230964
1010003	C1D4	EOI	0.411666
1010003	C1D4	4 HR POST	0.223414
1010003	C1D9	PRE	0.330353
1010003	C2D4	PRE	0.221737
1010003	C2D8	EOI	0.546174
1010003	C3D4	PRE	0.231803
1010003	C3D8	EOI	0.25196
1010003	EOT	NA	0.315992

## Sheet: Fig. 3D
Patient	Cycle/Day	Timepoint	IL-6
1010010	Baseline	NA	9.08134
1010010	C1D4	PRE	7.45833
1010010	C1D4	EOI	7.23673
1010010	C1D4	4 HR POST	13.0541
1010010	C1D9	PRE	18.1476
1010010	C2D4	PRE	9.94398
1010010	C2D8	EOI	18.0778
1010010	C3D1	NA	14.4226
1010012	Baseline	PRE	0.684189
1010012	C1D4	PRE	0.43489
1010012	C1D4	EOI	0.721723
1010012	C1D4	4 HR POST	0.494048
1010012	C1D9	PRE	4.55401
1010012	C2D4	PRE	0.557188
1010012	C2D8	EOI	0.608663
1010012	C3D4	PRE	0.450872
1010012	C3D8	EOI	1.69162
1010012	EOT	NA	0.826962
1010014	C1D4	PRE	2.26523
1010014	C1D4	EOI	2.36445
1010014	C1D4	4 HR POST	2.37658
1010014	C1D9	PRE	6.16437
1010014	C2D4	PRE	3.69563
1010014	C2D8	EOI	4.24864
1010014	C3D4	PRE	7.19385
1010014	C3D8	EOI	9.7325
1010001	Baseline	NA	8.38252
1010001	C1D4	PRE	40.8984
1010001	C1D4	EOI	42.0809
1010001	C1D4	4 HR POST	61.8217
1010001	C1D9	PRE	19.3863
1010006	Baseline	PRE	1.54406
1010006	C1D4	PRE	1.26266
1010006	C1D4	EOI	1.0861
1010006	C1D4	4 HR POST	1.43115
1010006	C1D9	PRE	4.37252
1010011	Baseline	PRE	1.30282
1010011	C1D4	PRE	1.1693
1010011	C1D4	EOI	0.855292
1010011	C1D4	4 HR POST	4.5675
1010011	C1D9	PRE	3.21964
1010011	EOT	NA	20.5639
1010019	Baseline	NA	3.15237
1010019	C1D4	PRE	2.71044
1010019	C1D4	EOI	1.66468
1010019	C1D4	4 HR POST	1.75369
1010017	Baseline	NA	16.8011
1010004	Baseline	NA	3.41888
1010004	C1D4	PRE	2.56603
1010004	C1D4	EOI	3.56824
1010004	C1D4	4 HR POST	2.79443
1010004	C1D9	PRE	1.78879
1010004	C2D4	PRE	5.5149
1010013	Baseline	NA	5.95287
1010013	C1D4	PRE	4.2777
1010013	C1D4	EOI	3.76605
1010013	C1D4	4 HR POST	4.82719
1010013	C1D9	PRE	13.5322
1010013	C2D4	PRE	5.22152
1010013	C2D8	EOI	20.9922
1010013	EOT	NA	15.5737
1010015	Baseline	NA	8.75083
1010015	C1D4	PRE	4.16721
1010015	C1D4	EOI	4.09342
1010015	C1D4	4 HR POST	4.44789
1010015	C1D9	PRE	5.01123
1010015	C2D4	PRE	2.6343
1010002	C2D4	PRE	2.21855
1010002	C2D8	EOI	15.9349
1010002	C3D4	PRE	114.137
1010016	Baseline	NA	2.42102
1010016	C1D4	PRE	1.22453
1010016	C1D4	EOI	1.22453
1010016	C1D4	4 HR POST	1.12882
1010016	C1D9	PRE	3.88515
1010016	C2D4	PRE	1.21605
1010016	EOT	NA	2.89617
1010007	Baseline	NA	15.0705
1010007	C1D4	PRE	8.3733
1010007	C1D4	EOI	7.05201
1010007	C1D4	4 HR POST	8.21673
1010007	C1D9	PRE	21.9894
1010009	C2D4	PRE	0.979576
1010009	C2D8	EOI	0.87073
1010009	C3D4	PRE	0.863108
1010009	C3D8	EOI	1.10026
1010009	EOT	NA	1.51964
1010003	Baseline	NA	1.02996
1010003	C1D4	PRE	0.982099
1010003	C1D4	EOI	1.0551
1010003	C1D4	4 HR POST	0.817292
1010003	C1D9	PRE	5.34295
1010003	C2D4	PRE	0.313738
1010003	C2D8	EOI	1.11529
1010003	C3D4	PRE	0.596149
1010003	C3D8	EOI	1.56143
1010003	EOT	NA	0.559737

## Sheet: Fig. 3E
Patient	Cycle/Day	Timepoint	IFN-g
1010010	Baseline	NA	5.01133
1010010	C1D4	PRE	3.18304
1010010	C1D4	EOI	3.08046
1010010	C1D4	4 HR POST	4.79861
1010010	C1D9	PRE	9.97754
1010010	C2D4	PRE	3.48111
1010010	C2D8	EOI	5.95275
1010010	C3D1	NA	2.0789
1010012	Baseline	PRE	4.22432
1010012	C1D4	PRE	2.21038
1010012	C1D4	EOI	2.01311
1010012	C1D4	4 HR POST	2.28545
1010012	C1D9	PRE	65.5333
1010012	C2D4	PRE	5.99882
1010012	C2D8	EOI	6.51442
1010012	C3D4	PRE	13.6091
1010012	C3D8	EOI	7.53424
1010012	EOT	NA	13.4457
1010014	C1D4	PRE	9.36557
1010014	C1D4	EOI	9.24675
1010014	C1D4	4 HR POST	11.2814
1010014	C1D9	PRE	23.5409
1010014	C2D4	PRE	6.72596
1010014	C2D8	EOI	7.36904
1010014	C3D4	PRE	10.4794
1010014	C3D8	EOI	5.68539
1010001	Baseline	NA	4.45605
1010001	C1D4	PRE	11.1995
1010001	C1D4	EOI	9.25589
1010001	C1D4	4 HR POST	12.8825
1010001	C1D9	PRE	8.93585
1010006	Baseline	PRE	4.68756
1010006	C1D4	PRE	6.52362
1010006	C1D4	EOI	6.17385
1010006	C1D4	4 HR POST	6.94657
1010006	C1D9	PRE	12.1279
1010011	Baseline	PRE	3.71365
1010011	C1D4	PRE	3.31351
1010011	C1D4	EOI	2.71623
1010011	C1D4	4 HR POST	3.28556
1010011	C1D9	PRE	6.14622
1010011	EOT	NA	6.08174
1010019	Baseline	NA	12.1461
1010019	C1D4	PRE	9.29245
1010019	C1D4	EOI	7.86443
1010019	C1D4	4 HR POST	8.89926
1010017	Baseline	NA	1.73064
1010004	Baseline	NA	3.94593
1010004	C1D4	PRE	2.61334
1010004	C1D4	EOI	2.06011
1010004	C1D4	4 HR POST	3.41595
1010004	C1D9	PRE	1.5891
1010004	C2D4	PRE	3.84376
1010013	Baseline	NA	4.23359
1010013	C1D4	PRE	2.74428
1010013	C1D4	EOI	2.66012
1010013	C1D4	4 HR POST	2.76297
1010013	C1D9	PRE	13.8813
1010013	C2D4	PRE	2.35109
1010013	C2D8	EOI	2.29483
1010013	EOT	NA	2.75363
1010015	Baseline	NA	13.4729
1010015	C1D4	PRE	11.4454
1010015	C1D4	EOI	11.5546
1010015	C1D4	4 HR POST	14.48
1010015	C1D9	PRE	20.0663
1010015	C2D4	PRE	10.68
1010002	C2D4	PRE	35.0318
1010002	C2D8	EOI	20.0303
1010002	C3D4	PRE	13.9993
1010016	Baseline	NA	1.25787
1010016	C1D4	PRE	1.44732
1010016	C1D4	EOI	1.28632
1010016	C1D4	4 HR POST	1.17244
1010016	C1D9	PRE	15.4315
1010016	C2D4	PRE	1.97549
1010016	EOT	NA	7.26806
1010007	Baseline	NA	10.9443
1010007	C1D4	PRE	4.74309
1010007	C1D4	EOI	4.49311
1010007	C1D4	4 HR POST	3.91289
1010007	C1D9	PRE	2.4516
1010009	C2D4	PRE	8.52413
1010009	C2D8	EOI	4.48562
1010009	C3D4	PRE	2.33826
1010009	C3D8	EOI	3.21773
1010009	EOT	NA	5.12706
1010003	Baseline	NA	18.1881
1010003	C1D4	PRE	27.8349
1010003	C1D4	EOI	27.2794
1010003	C1D4	4 HR POST	25.3128
1010003	C1D9	PRE	11.7292
1010003	C2D4	PRE	11.7722
1010003	C2D8	EOI	10.4292
1010003	C3D4	PRE	5.257
1010003	C3D8	EOI	6.47722
1010003	EOT	NA	11.1353

## Sheet: Fig. 3F
Patient	Cycle/Day	Timepoint	IL-12p70
1010010	Baseline	NA	0.586692
1010010	C1D4	PRE	0.534323
1010010	C1D4	EOI	0.538203
1010010	C1D4	4 HR POST	0.516861
1010010	C1D9	PRE	0.520742
1010010	C2D4	PRE	0.402328
1010010	C2D8	EOI	0.522682
1010010	C3D1	NA	0.569238
1010012	Baseline	PRE	0.108397
1010012	C1D4	PRE	0.092766
1010012	C1D4	EOI	0.0595092
1010012	C1D4	4 HR POST	0.0771236
1010012	C1D9	PRE	0.0966748
1010012	C2D4	PRE	0.122066
1010012	C2D8	EOI	0.188375
1010012	C3D4	PRE	0.174733
1010012	C3D8	EOI	0.198117
1010012	EOT	NA	0.178631
1010014	C1D4	PRE	0.135728
1010014	C1D4	EOI	0.159136
1010014	C1D4	4 HR POST	0.166935
1010014	C1D9	PRE	0.184478
1010014	C2D4	PRE	0.155236
1010014	C2D8	EOI	0.122066
1010014	C3D4	PRE	0.221489
1010014	C3D8	EOI	0.192272
1010001	Baseline	NA	0.217594
1010001	C1D4	PRE	0.332378
1010001	C1D4	EOI	0.363474
1010001	C1D4	4 HR POST	0.466404
1010001	C1D9	PRE	0.345984
1010006	Baseline	PRE	0.133777
1010006	C1D4	PRE	0.131825
1010006	C1D4	EOI	0.0908114
1010006	C1D4	4 HR POST	0.124018
1010006	C1D9	PRE	0.108397
1010011	Baseline	PRE	0.157186
1010011	C1D4	PRE	0.155236
1010011	C1D4	EOI	0.112303
1010011	C1D4	4 HR POST	0.13768
1010011	C1D9	PRE	0.192272
1010011	EOT	NA	0.239011
1010019	Baseline	NA	0.0575507
1010019	C1D4	PRE	0.108397
1010019	C1D4	EOI	0.0790796
1010019	C1D4	4 HR POST	0.0614673
1010017	Baseline	NA	0.217594
1010004	Baseline	NA	0.266257
1010004	C1D4	PRE	0.209804
1010004	C1D4	EOI	0.164986
1010004	C1D4	4 HR POST	0.147434
1010004	C1D9	PRE	0.10449
1010004	C2D4	PRE	0.112303
1010013	Baseline	NA	0.133777
1010013	C1D4	PRE	0.151335
1010013	C1D4	EOI	0.155236
1010013	C1D4	4 HR POST	0.135728
1010013	C1D9	PRE	0.129874
1010013	C2D4	PRE	0.168885
1010013	C2D8	EOI	0.237064
1010013	EOT	NA	0.190323
1010015	Baseline	NA	0.203961
1010015	C1D4	PRE	0.164986
1010015	C1D4	EOI	0.116209
1010015	C1D4	4 HR POST	0.0888566
1010015	C1D9	PRE	0.258474
1010015	C2D4	PRE	0.207857
1010002	C2D4	PRE	0.47805
1010002	C2D8	EOI	0.421749
1010002	C3D4	PRE	0.666181
1010016	Baseline	NA	0.0516736
1010016	C1D4	PRE	0.0379482
1010016	C1D4	EOI	0.0516736
1010016	C1D4	4 HR POST	0.0595092
1010016	C1D9	PRE	0.11035
1010016	C2D4	PRE	0.0771236
1010016	EOT	NA	0.198117
1010007	Baseline	NA	0.394559
1010007	C1D4	PRE	0.439225
1010007	C1D4	EOI	0.340153
1010007	C1D4	4 HR POST	0.10246
1010007	C1D9	PRE	0.123844
1010009	C2D4	PRE	0.248282
1010009	C2D8	EOI	0.191893
1010009	C3D4	PRE	0.118012
1010009	C3D8	EOI	0.188004
1010009	EOT	NA	0.139397
1010003	Baseline	NA	0.131621
1010003	C1D4	PRE	0.228837
1010003	C1D4	EOI	0.203559
1010003	C1D4	4 HR POST	0.205503
1010003	C1D9	PRE	0.215226
1010003	C2D4	PRE	0.19967
1010003	C2D8	EOI	0.149118
1010003	C3D4	PRE	0.149118
1010003	C3D8	EOI	0.162728
1010003	EOT	NA	0.182171

[truncated: 8 more sheets: Fig. 3G, Fig. 4A, Fig. 4B, Supp Fig. 1C, Supp Fig. 1D, Supp Fig. 2, Supp Fig. 3, Supp Fig. 4]
